# Supplementary material for: New Myrtenal–Adamantane Conjugates Alleviate Alzheimer’s-Type Dementia in Rat Model
Source: Molecules. 2022 Aug 25;27(17):5456. doi: 10.3390/molecules27175456 (PMC9457974; doi:10.3390/molecules27175456)
Supplement: Supplementary file 1 [file molecules-27-05456-s001.zip]

Archive with 1 entries (1 files):
- molecules-1863385-supplementary.pdf
